# Supplementary material for: Phenotypic and genotypic characterization of clinical Staphylococcus aureus isolates from Kenya
Source: BMC Microbiol. 2019 Nov 6;19:245. doi: 10.1186/s12866-019-1597-1 (PMC6836327; doi:10.1186/s12866-019-1597-1)
Supplement: Supplementary file 1 — Additional file 1. Table of susceptibility testing results obtained from the Vitek 2 platform and genotypes detected using ARIBA. MICs were interpreted using the CLSI guidelines and expert deductions on the Vitek Advanced Expert System (AES). * indicates forced resistance by the AES. **denotes presence of only the ubiquitous resistance genes in the isolates (S. aureus 23S, arlR, arlS, mgrA and tet38). Isolates in bold are confirmed MRSA validated as MecA positive by PCR testing. Fusidic acid is not shown as results were missing for some isolates. [file 12866_2019_1597_MOESM1_ESM.xlsx]

## Sheet: Additional file 1
		Table 1: Susceptibility profile of S.aureus tested
	Additional file 1: Table of susceptibility testing results obtained from the Vitek 2 platform and genotypes detected using ARIBA
		Specimen ID	Cefoxitin Screen	Oxacillin MIC	Oxacillin	Benzylpenicillin MIC	Benzylpenicillin	Erythromycin MIC	Erythromycin	Tobramycin MIC	Tobramycin	Gentamicin MIC	Gentamicin	Trimethoprim-sulfamethoxazole MIC	Trimethoprim-sulfamethoxazole	Tetracycline MIC	Tetracycline	Clindamycin MIC	Clindamycin	Inducible Clindamycin resistance	Levofloxacin MIC	Levofloxacin	Moxifloxacin	Moxifloxacin MIC	Rifampicin MIC	Rifampicin	Vancomycin MIC	Vancomycin MIC	Linezolid MIC	Linezolid	Teicoplanin MIC	Teicoplanin	Tigecycline MIC	Tigecycline	Nitrofurantoin MIC	Nitrofurantoin	Genotypes
	MRSA	SAKEN001	POS	>=4	R	>=0.5	R	>=8	R	>=16	R	>=16	R	>=320	R	>=16	R	>=8	R	NEG	>=8	R	2	R	<=0.5	S	1	S	1	S	<=0.5	S	0.25	S	<=16	S	AAC_6___Ie_APH_2,APH_3___IIIa,ErmA,SAT_4,blaZ,dfrG,gyrA,mecA,mecR1,murA_2,parC_1,tet_K
		SAKEN003	POS	>=4	R	>=0.5	R	>=8	R	>=16	R	>=16	R	>=320	R	>=16	R	<=0.25	R*	POS	>=8	R	2	R	>=32	R	<=0.5	S	1	S	>=0.5	S	0.25	S	<=16	S	blaZ,dfrG,murA_2,
		SAKEN004	POS	>=4	R	>=0.5	R	>=8	R	>=16	R	>=16	R	>=320	R	>=16	R	>=8	R	NEG	4	R	1	I	>=32	R	<=0.5	S	1	S	<=0.5	S	0.25	S	32	S	AAC_6___Ie_APH_2, APH_3___IIIa, ErmA,blaZ,dfrG,gyrA_6,mecA,mecR1,murA_2,parC_1,rpoB_1,tet_K
		SAKEN005	POS	>=4	R	>=0.5	R	>=8	R	>=16	R	>=16	R	>=320	R	>=16	R	>=8	R	NEG	4	R	1	I	>=32	R	<=0.5	S	1	S	<=0.5	S	0.25	S	32	S	AAC_6___Ie_APH_2,APH_3___IIIa, ErmA,SAT_4,blaZ,dfrG,gyrA,mecA,mecR1,murA_2,parC,tet_K
		SAKEN008	POS	>=4	R	>=0.5	R	>=8	R	2	S	<=0.5	S	<=10	S	>=16	R	<=0.25	S	NEG	<=0.12	S	<=0.25	S	<=0.5	S	<=0.5	S	2	S	<=0.5	S	<=0.12	S	<=16	S	AAC_6___Ie_APH_2,APH_3___IIIa,ErmA, SAT_4,blaZ,dfrG,gyrA,mecA,mecR1,murA_2,parC_1,rpoB,tet_K
		SAKEN010	POS	>=4	R	>=0.5	R	>=8	R	>=16	R	>=16	R	<=10	S	<=1	S	>=8	R	NEG	<=0.12	S	<=0.25	S	<=0.5	S	1	S	2	S	<=0.5	S	<=0.12	S	<=16	S	blaZ, dfrG,murA_2,
		SAKEN027	POS	>=4	R	>=0.5	R	>=8	R	>=16	R	>=16	R	>=320	R	>=16	R	>=8	R	NEG	>=8	R	4	R	>=32	R	<=0.5	S	2	S	<=0.5	S	0.25	S	32	S	blaZ,ErmC,dfrG,
		SAKEN031	POS	2	R*	>=0.5	R	>=8	R	2	R*	4	R*	20	S	<=1	S	<=0.25	S	NEG	4	R	1	I	<=0.5	S	1	S	2	S	<=0.5	S	<=0.12	S	32	S	ANT_4___Ib,APH_3___IIIa,SAT_4,blaZ,dfrC,mecA,mphC,msrA,murA_2,tet_K
		No. susceptible	0	0		0		0		1		1		2		2		2			2		2		4		8		8		8		8		8		blaZ,dfrG,murA_2,tet_K
		% susceptible	0	0		0		0		12.5		12.5		25		25		25			25		25		50		100		100		100		100		100		AAC_6___Ie_APH_2____Ia,ANT_4___Ib,ErmA,blaZ,mecA,mecI,mecR1,murA_2,
	MSSA	SAKEN002	POS	0.5	R*	>=0.5	R	<=0.5	S	<=1	S	<=0.5	S	>=320	R	<=1	S	<=0.25	S	NEG	<=0.12	S	<=0.25	S	<=0.5	S	1	S	2	S	<=0.5	S	<=0.12	S	<=16	S	blaZ,dfrG,murA_2,
		SAKEN006	NEG	1	S	>=0.5	R	0.5	S	<=1	S	<=0.5	S	>=320	R	<=1	S	<=0.25	S	NEG	2	S	0.5	S	<=0.5	S	1	S	2	S	2	S	0.5	S	32	S	blaZ,dfrG,murA2
		SAKEN007	POS	0.5	R*	>=0.5	R	>=8	R	<=1	S	<=0.5	S	>=320	R	<=1	S	<=0.25	R*	POS	0.25	S	<=0.25	S	<=0.5	S	1	S	2	S	<=0.5	S	<=0.12	S	<=16	S	**
		SAKEN009	NEG	0.5	S	>=0.5	R	<=0.25	S	<=1	S	<=0.5	S	>=320	R	>=16	R	<=0.25	S	NEG	<=0.12	S	<=0.25	S	<=0.5	S	1	S	2	S	<=0.5	S	<=0.12	S	<=16	S	blaZ,dfrG,murA_2,
		SAKEN011	NEG	0.5	S	>=0.5	R	<=0.25	S	<=1	S	<=0.5	S	>=320	R	<=1	S	<=0.25	S	NEG	<=0.12	S	<=0.25	S	>=32	R	<=0.5	S	2	S	<=0.5	S	<=0.12	S	<=16	S	blaZ,dfrG,murA_2,
		SAKEN012	NEG	0.5	S	>=0.5	R	<=0.25	S	<=1	S	<=0.5	S	>=320	R	<=1	S	<=0.25	S	NEG	<=0.12	S	<=0.25	S	<=0.5	S	<=0.5	S	2	S	<=0.5	S	<=0.12	S	<=16	S	AAC_6___Iid,blaZ,murA_2
		SAKEN013	NEG	0.5	S	>=0.5	R	<=0.25	S	<=1	S	<=0.5	S	<=10	S	<=1	S	<=0.25	S	NEG	<=0.12	S	<=0.25	S	<=0.5	I*	<=0.5	S	2	S	<=0.5	S	<=0.12	S	<=16	S	blaZ,dfrG,
		SAKEN014	NEG	0.5	S	>=0.5	R	<=0.25	S	<=1	S	<=0.5	S	>=320	R	<=1	S	<=0.25	S	NEG	<=0.12	S	<=0.25	S	<=0.5	I*	<=0.5	S	2	S	<=0.5	S	<=0.12	S	<=16	S	blaZ,tet_K
		SAKEN015	NEG	0.5	S	>=0.5	R	0.5	S	<=1	S	<=0.5	S	160	R	<=1	S	<=0.25	S	NEG	<=0.12	S	<=0.25	S	<=0.5	I*	1	S	2	S	<=0.5	S	<=0.12	S	<=16	S	blaZ,dfrG,tet_K
		SAKEN016	NEG	0.5	S	>=0.5	R	<=0.25	S	<=1	S	<=0.5	S	<=10	S	<=1	S	<=0.25	S	NEG	<=0.12	S	<=0.25	S	<=0.5	S	<=0.5	S	2	S	<=0.5	S	<=0.12	S	<=16	S	ErmC,blaZ,dfrG,murA_2,
		SAKEN017	NEG	0.5	S	>=0.5	R	0.5	S	<=1	S	<=0.5	S	>=320	R	<=1	S	<=0.25	S	NEG	0.25	S	<=0.25	S	<=0.5	I*	1	S	2	S	<=0.5	S	<=0.12	S	<=16	S	blaZ,dfrG,tet_K
		SAKEN018	POS	2	R*	>=0.5	R	0.5	S	<=1	S	<=0.5	S	<=10	S	>=16	R	<=0.25	S	NEG	0.25	S	<=0.25	S	<=0.5	S	1	S	2	S	<=0.5	S	<=0.12	S	32	S	blaZ,murA_2,
		SAKEN019	POS	0.5	R*	>=0.5	R	0.5	S	<=1	S	<=0.5	S	>=320	R	>=16	R	<=0.25	S	NEG	0.25	S	<=0.25	S	<=0.5	S	1	S	2	S	<=0.5	S	0.25	S	32	S	blaZ,murA_2,
		SAKEN020	NEG	0.5	S	>=0.5	R	>=8	R	<=1	S	<=0.5	S	>=320	R	<=1	S	<=0.25	R*	POS	<=0.12	S	<=0.25	S	<=0.5	S	1	S	2	S	<=0.5	S	0.25	S	<=16	S	AAC_6___Ie_APH_2____Ia, blaZ,dfrC,
		SAKEN021	NEG	<=0.25	S	>=0.5	R	<=0.25	S	<=1	S	<=0.5	S	>=320	R	>=16	R	<=0.25	S	NEG	0.25	S	<=0.25	S	<=0.5	S	1	S	2	S	<=0.5	S	0.25	S	<=16	S	**
		SAKEN022	NEG	0.5	S	>=0.5	R	<=0.25	S	<=1	S	<=0.5	S	<=10	S	>=16	R	<=0.25	S	NEG	<=0.12	S	<=0.25	S	<=0.5	I*	1	S	2	S	<=0.5	S	<=0.12	S	<=16	S	blaZ,dfrG,murA_2,
		SAKEN023	NEG	0.5	S	>=0.5	R	<=0.25	S	<=1	S	<=0.5	S	>=320	R	<=1	S	<=0.25	S	NEG	<=0.12	S	<=0.25	S	<=0.5	I*	1	S	2	S	<=0.5	S	<=0.12	S	<=16	S	AAC_6___Ie_APH_2____Ia,APH_3___IIIa,ErmA,SAT_4,blaZ,dfrG,gyrA,mecA,mecR1,murA_2,parC,rpoB_1,tet_K
		SAKEN024	NEG	<=0.25	S	>=0.5	R	<=0.25	S	8	R*	8	R*	20	S	<=1	S	<=0.25	S	NEG	<=0.12	S	<=0.25	S	<=0.5	S	<=0.5	S	2	S	<=0.5	S	<=0.12	S	<=16	S	blaZ,murA_2,
		SAKEN025	NEG	0.5	S	>=0.5	R	<=0.25	S	<=1	S	<=0.5	S	<=10	S	<=1	S	<=0.25	S	NEG	0.25	S	<=0.25	S	<=0.5	S	<=0.5	S	2	S	<=0.5	S	<=0.12	S	<=16	S	ErmC,dfrG,murA_2,
		SAKEN026	POS	0.5	R*	>=0.5	R	<=0.25	S	<=1	S	<=0.5	S	>=320	R	<=1	S	<=0.25	S	NEG	0.25	S	<=0.25	S	<=0.5	S	1	S	2	S	<=0.5	S	<=0.12	S	<=16	S	blaZ,dfrG,murA_2,
		SAKEN028	NEG	0.5	S	>=0.5	R	0.5	S	<=1	S	<=0.5	S	<=10	S	<=1	S	<=0.25	S	NEG	0.25	S	<=0.25	S	<=0.5	S	0.5	S	2	S	<=0.5	S	<=0.12	S	<=16	S	AAC_6___Ie_APH_2____Ia,ErmC,blaZ,dfrC,dfrG,fusA,gyrA,mecA,
		SAKEN029	NEG	<=0.25	S	>=0.5	R	>=8	R	<=1	S	<=0.5	S	>=320	R	<=1	S	<=0.25	R*	POS	<=0.12	S	<=0.25	S	<=0.5	S	<=0.5	S	2	S	<=0.5	S	<=0.12	S	<=16	S	blaZ,dfrG,
		SAKEN030	NEG	2	S	>=0.5	R	<=0.25	S	<=1	S	<=0.5	S	>=320	R	<=1	S	<=0.25	S	NEG	<=0.12	S	<=0.25	S	>=32	R	<=0.5	S	2	S	<=0.5	S	<=0.12	S	<=16	S
		SAKEN032	POS	0.5	R*	>=0.5	R	<=0.25	S	<=1	S	<=0.5	S	>=320	R	<=1	S	<=0.25	S	NEG	<=0.12	S	<=0.25	S	<=0.5	S	<=0.5	S	2	S	<=0.5	S	<=0.12	S	<=16	S
		No. susceptible	18	24		0		21		23		23		17		19		21			24		24		16		24		23		24		24		24
		% susceptible	75	100		0		87.5		95.8333		95.8333		70.8333		79.1667		87.5			100		100		66.6667		100		95.8333		100		100		100
