# Supplementary material for: Phenotypic and genotypic characterization of clinical Staphylococcus aureus isolates from Kenya
Source: BMC Microbiol. 2019 Nov 6;19:245. doi: 10.1186/s12866-019-1597-1 (PMC6836327; doi:10.1186/s12866-019-1597-1)
Supplement: Supplementary file 2 — Additional file 2. List of reference genomes used in this study. [file 12866_2019_1597_MOESM2_ESM.xlsx]

## Sheet: Additional file 2
Additional file 2: List of reference genomes used in this study
Genome ID	Genebank accession	Strain	Country / Characteristics	ST
282458	GCA_000011505.1	MRSA 252	HA- UK	36
663951	GCA_000027045.1	TW20 strain 582	HA-UK	239
450395	GCA_000153665.1	USA 300	associtaed with outbreaks of skin and soft tissue infections among healthy individuals in at least 21 U.S. states, Canada and Europe	1159
1.07425e+06	GCA_000284535.1	HO 5096 0412	EMRSA15/UK	22
1280.41	GCF_001227925.1	07-01932	Sudan, Sanger prebulication release	not reported
1280.1	GCF_900097285.1	MRSA035668	Tanzania, Sanger prebulication release	not reported
1280.1	GCF_900097305.1	MRSA073B	Tanzania, Sanger prebulication release	not reported
1280.45	GCF_900097675.1	MRSA041776	Tanzania	not reported
